# Supplementary material for: Microbiota-Associated HAF-EVs Regulate Monocytes by Triggering or Inhibiting Inflammasome Activation
Source: Int J Mol Sci. 2023 Jan 28;24(3):2527. doi: 10.3390/ijms24032527 (PMC9916438; doi:10.3390/ijms24032527)
Supplement: Supplementary file 1 [file ijms-24-02527-s001.zip]

Archive with 2 entries (2 files):
- supplemental figures.pdf
- Table S1.pdf
